# Supplementary material for: A multiplex CRISPR interference tool for virulence gene interrogation in Legionella pneumophila
Source: Commun Biol. 2021 Feb 4;4:157. doi: 10.1038/s42003-021-01672-7 (PMC7862264; doi:10.1038/s42003-021-01672-7)
Supplement: Supplementary file 4 — Supplementary Data 1 [file 42003_2021_1672_MOESM4_ESM.xlsx]

## Sheet: Table S1
Supplementary Data 1: Cloning plasmids and strains used in this study.
L. pneumophila Strains	Description	Selection	Reference
Lp02	Philadelphia 1, thyA rpsL, hsdR	thymidine auxotroph	Berger KH, Isberg RR (1993) Two distinct defects in intracellular growth complemented by a single genetic locus in Legionella pneumophila. Mol Microbiol 7:7-19.
Lp03	thyA rpsL hsdR dotA03	thymidine auxotroph	Berger KH, Isberg RR (1993) Two distinct defects in intracellular growth complemented by a single genetic locus in Legionella pneumophila. Mol Microbiol 7:7-19.
MML109 (Lp02(dcas9))	Lp02 with dcas9 on the chromosome at thyA	thymidine auxotroph	This study
E. coli Strains	Description	Selection	Reference
GC5	GC5 Competent Cells		Genesee Scientific (Catalog #42-650)
PIR2+	One Shot™ PIR2 Chemically Competent E. coli		Invitrogen (Catalog #C111110)
Plasmids	Description	Selection	Reference
pdCas9-bacteria	aTc-inducible expression of a catalytically inactive bacterial Cas9 (S. pyogenes)	CmR	Addgene plasmid #44249
pCRISPR	a crRNA expression plasmid for targeting a specific sequence	KanR	Addgene plasmid #42875
pCas9	for bacterial expression of Cas9 nuclease, tracrRNA and crRNA guide	CmR	Addgene plasmid #42876
pNTPS138_Cm	sacB bacterial exchange vector	CmR	Addgene plasmid #41891
pJB908	Legionella expression vector; a derivative of pKB5 (AmpR tdΔi)	AmpR	Hammer BK, Swanson MS (1999) Co-ordination of Legionella pneumophila virulence with entry into stationary phase by ppGpp. Mol Microbiol 33(4):721-31.
pDonorP4r-P3r	a Gateway entry vector	KanR	Invitrogen MultiSite Gateway ProPlus (Catalog #45-2100)
pDonorP1-P4	a Gateway entry vector	KanR	Invitrogen MultiSite Gateway ProPlus (Catalog #45-2100)
pDonorP3-P2	a Gateway entry vector	KanR	Invitrogen MultiSite Gateway ProPlus (Catalog #45-2100)
pDonorP5-P2	a Gateway entry vector	KanR	Invitrogen MultiSite Gateway ProPlus (Catalog #45-2100)
pDonorP1-P5	a Gateway entry vector	KanR	Invitrogen MultiSite Gateway ProPlus (Catalog #45-2100)
pDEST17	a Gateway destination vector	AmpR	Invitrogen (Catalog #11803012)
pMME1080	dCas9 amplified from pdCas9-bacteria in pDonorP4r-P3r	KanR	This study
pMME1084	homologous recombinant region of N-terminus thyA in pDonorP1-P4	KanR	This study
pMME1094	homologous recombinant region of C-terminus thyA in pDonorP3-P2	KanR	This study
pMME1020	pNTPS138_Cm-DEST (Gataway compatible pNTPS138_Cm)	CmR	This study
pMME1115	thyA::tetR-dcas9 cassette::C-terminus thyA in pNTPS138 Cm	CmR	This study
pMME1540	CRISPR-BsaI fragment amplified from pCRISPR in pDonorP5-P2	KanR	This study
pMME1748	CRISPR-BsaI fragment with Ptet in pDonorP5-P2	KanR	This study
pMME985	tracrDNA amplified from pCas9 in pDonorP1-P5	KanR	This study
pMME2603	leader sequence in pDonorP1-P5	KanR	This study
pMME977	L. pneumophilila compatible destination vector (pJB908D)	AmpR	Lin Y, Doms AG, Cheng E, Kim B, Evans TR, Machner MP (2015) Host cell-catalyzed S-palmitoylation mediates Golgi targeting of the Legionella ubiquitin ligase GobX. J Biol Chem 290 (42): 25766-81
pMME1568	LidA single crRNA in pMME1540	KanR	This study
pMME998	SidM single crRNA - A in pMME1540	KanR	This study
pMME1059	SidM single crRNA - B in pMME1540	KanR	This study
pMME1062	SidM single crRNA - C in pMME1540	KanR	This study
pMME1063	SidM single crRNA - D in pMME1540	KanR	This study
pMME1000	VipD single crRNA - A in pMME1540	KanR	This study
pMME1073	VipD single crRNA - B in pMME1540	KanR	This study
pMME1067	VipD single crRNA - C in pMME1540	KanR	This study
pMME1069	VipD single crRNA - D in pMME1540	KanR	This study
pMME1717	DotO single crRNA in pMME1540	KanR	This study
pMME1170	Mlong-pUC57 (21 crRNA encoding sequences)	AmpR	Synthesized by GenScript for this study
pMME1571	Pnative-MC-3/4 in pMME1540	KanR	This study
pMME1575	Pnative-MC-7/8 in pMME1540	KanR	This study
pMME1577	Pnative-MC-9/10 in pMME1540	KanR	This study
pMME1583	Ptet-MC-3/4 in pMME1540	KanR	This study
pMME1585	Ptet-MC-7/8 in pMME1540	KanR	This study
pMME1586	Ptet-MC-9/10 in pMME1540	KanR	This study
pMME2355	MC-I in pUC57	AmpR	Synthesized by GenScript for this study
pMME2356	MC-II in pUC57	AmpR	Synthesized by GenScript for this study
pMME2357	MC-III in pUC57	AmpR	Synthesized by GenScript for this study
pMME2358	MC-IV in pUC57	AmpR	Synthesized by GenScript for this study
pMME2359	MC-V in pUC57	AmpR	Synthesized by GenScript for this study
pMME2360	MC-VI in pUC57	AmpR	Synthesized by GenScript for this study
pMME2367	MC-I in pDonorP5-P2 (boxA-less)	KanR	This study
pMME2368	MC-II in pDonorP5-P2 (boxA-less)	KanR	This study
pMME2369	MC-III in pDonorP5-P2 (boxA-less)	KanR	This study
pMME2370	MC-IV in pDonorP5-P2 (boxA-less)	KanR	This study
pMME2371	MC-V in pDonorP5-P2 (boxA-less)	KanR	This study
pMME2372	MC-VI in pDonorP5-P2 (boxA-less)	KanR	This study
pMME2373	MC-II in pDonorP5-P2 (boxA(-58))	KanR	This study
pMME2374	MC-III in pDonorP5-P2 (boxA(-58))	KanR	This study
pMME2375	MC-IV in pDonorP5-P2 (boxA(-58))	KanR	This study
pMME2376	MC-V in pDonorP5-P2 (boxA(-58))	KanR	This study
pMME2377	MC-VI in pDonorP5-P2 (boxA(-58))	KanR	This study
pMME2383	MC-II in pDonorP5-P2 (boxA(-90))	KanR	This study
pMME2384	MC-III in pDonorP5-P2 (boxA(-90))	KanR	This study
pMME2385	MC-IV in pDonorP5-P2 (boxA(-90))	KanR	This study
pMME2386	MC-V in pDonorP5-P2 (boxA(-90))	KanR	This study
pMME2387	MC-VI in pDonorP5-P2 (boxA(-90))	KanR	This study
pMME2393	DotO-II in pUC57	AmpR	Synthesized by GenScript for this study
pMME2394	DotO-III in pUC57	AmpR	Synthesized by GenScript for this study
pMME2395	DotO-IV in pUC57	AmpR	Synthesized by GenScript for this study
pMME2396	DotO-V in pUC57	AmpR	Synthesized by GenScript for this study
pMME2579	DotO-VI in pUC57	AmpR	Synthesized by GenScript for this study
pMME2580	DotO-VII in pUC57	AmpR	Synthesized by GenScript for this study
pMME2581	DotO-II in pDonorP5-P2 (boxA-less)	KanR	This study
pMME2582	DotO-III in pDonorP5-P2 (boxA-less)	KanR	This study
pMME2583	DotO-IV in pDonorP5-P2 (boxA-less)	KanR	This study
pMME2584	DotO-V in pDonorP5-P2 (boxA-less)	KanR	This study
pMME2585	DotO-VI in pDonorP5-P2 (boxA-less)	KanR	This study
pMME2586	DotO-VII in pDonorP5-P2 (boxA-less)	KanR	This study
pMME2590	DotO-V in pDonorP5-P2 (boxA(-58))	KanR	This study
pMME2604	MC 10-plex in pUC57	AmpR	Synthesized by GenScript for this study
pMME2605	MC 10-plex in pDonorP5-P2 (boxA(-58))	KanR	This study
