# Supplementary material for: A multiplex CRISPR interference tool for virulence gene interrogation in Legionella pneumophila
Source: Commun Biol. 2021 Feb 4;4:157. doi: 10.1038/s42003-021-01672-7 (PMC7862264; doi:10.1038/s42003-021-01672-7)
Supplement: Supplementary file 5 — Supplementary Data 2 [file 42003_2021_1672_MOESM5_ESM.xlsx]

## Sheet: Table S2
Supplementary Data 2: CRISPRi constructs and strains used in this study					Legionella strains bearing CRISPR construct
Name	Spacer position	Targeted gene	crRNA sequence 5' to 3'	CRISPR construct (AmpR)	Lp02(-dcas9)	Lp02(dcas9) = MML109
LidA single crRNA	1	lpg0940	ctaaaacaggttccttttccttggttttta	pMME1581	MML283	MML284
SidM single crRNA - A	1	lpg2464	acttatgaatcctcgagtacatgagcataa	pMME1516	MML154	MML155
SidM single crRNA - B	1	lpg2464	aattaaaatgagtgttaatgaagagcaatt	pMME1518	MML156	MML157
SidM single crRNA - C	1	lpg2464	aaattttttctgagcggttggggatagtaa	pMME1130	MML126	MML127
SidM single crRNA - D	1	lpg2464	atctcgtaactcttctcctaattcatagcg	pMME1519	MML158	MML159
VipD single crRNA - A	1	lpg2831	tttaaacaaacaattatgtgagcaattgat	pMME1517	MML183	MML184
VipD single crRNA - B	1	lpg2831	aaaggaatttactggaaatatcaaagactg	pMME1522	MML189	MML190
VipD single crRNA - C	1	lpg2831	gatatttccagtaaattcctttttaattta	pMME1521	MML185	MML186
VipD single crRNA - D	1	lpg2831	gccataattcatctgttgttctggaggaat	pMME1538	MML187	MML188
DotO single crRNA	1	lpg0456	AATCTATATAAGACTCTGTAGTTTGCTTCA	pMME1730		MML266
DotD single crRNA	1	lpg2674	GGTCGCATCATCACTTGGATTATTGATGGG	pMME1725		MML263
MavN single crRNA	1	lpg2815	CAAGTAATAAGGGATTTTTTGGGGCTTAAT	pMME1747	MML279	MML280
MC-3/4	1	lpg2584 (sidF)	GTTCCAGATCACTTAATAAATGCGTGACAT	Pnative: pMME1562	Pnative: MML199	Pnative: MML200
	2		TAAGTATTTACTTTTATGATCAATATCAAA	Ptet: pMME1596	Ptet: MML218	Ptet: MML219
	3	lpg0940 (lidA)	CTAAAACAGGTTCCTTTTCCTTGGTTTTTA
	4	lpg0940 (lidA)	AAATACCACAAAAACAATGCGGCCATTAAT
MC-7/8	1	lpg2465(sidD)	AGATTTCACTATTACCCTTATCTAAATCAT	Pnative: pMME1564	Pnative: MML209	Pnative: MML210
	2		TAATTCCGTGAATAGTTCACGAGGGTCACC	Ptet: pMME1600	Ptet: MML222	Ptet: MML223
	3		TTCATCAACATATAGATAATCACAACGTTC
	4		AAATTTTCTTCTTAAAACCATTATCACTTC
	5	lpg2584 (sidF)	GTTCCAGATCACTTAATAAATGCGTGACAT
	6		TAAGTATTTACTTTTATGATCAATATCAAA
	7	lpg0940 (lidA)	CTAAAACAGGTTCCTTTTCCTTGGTTTTTA
	8	lpg0940 (lidA)	AAATACCACAAAAACAATGCGGCCATTAAT
MC-9/10	1	lpg1978 (setA)	TTTGTCAATTTGAGCCTCTTGACCAGCCTG	Pnative: pMME1567	Pnative: MML211	Pnative: MML212
	2		TAAATGCTTTTTCGTAATACCCCTTGTTAT	Ptet: pMME1602	Ptet: MML224	Ptet: MML225
	3	lpg2465(sidD)	AGATTTCACTATTACCCTTATCTAAATCAT
	4		TAATTCCGTGAATAGTTCACGAGGGTCACC
	5		TTCATCAACATATAGATAATCACAACGTTC
	6		AAATTTTCTTCTTAAAACCATTATCACTTC
	7	lpg2584 (sidF)	GTTCCAGATCACTTAATAAATGCGTGACAT
	8		TAAGTATTTACTTTTATGATCAATATCAAA
	9	lpg0940 (lidA)	CTAAAACAGGTTCCTTTTCCTTGGTTTTTA
	10	lpg0940 (lidA)	AAATACCACAAAAACAATGCGGCCATTAAT
MC empty vector		none, CRISPR array leader sequence	AATAAATGCAGTAATACAGGGGCTTTTCAAGACTGAAGTCTAGCTGAGACAAATAGTGCGATTACGAAATTTTTTAGACAAAAATAGTCTACGAG	pMME1936		MML414
MC-I	1	lpg0940 (lidA)	ctaaaacaggttccttttccttggttttta	boxA-less: pMME2361		boxA-less: MML900
	2		CACCTCCTTGTAAAGCAAGATTAATCATTT
	3	lpg2464 (sidM)	aaattttttctgagcggttggggatagtaa
	4	lpg0208	CTCTCGCATGCCAAATAGCTGCTCCCAAGA
	5	lpg2674 (dotD)	GGTCGCATCATCACTTGGATTATTGATGGG
	6	lpg2831 (vipD)	gatatttccagtaaattcctttttaattta
	7	lpg2793	TTAAATTTAAGGGGTTAATTGGTGGAGTCA
	8	lpg0456 (dotO)	AATCTATATAAGACTCTGTAGTTTGCTTCA
	9		CATTCATAGCACCAGCACTCGTTGCAGAAA
	10	lpg1111 (ravN)	ATCTTCTTGCATAATAGGATCAAAATAAGT
MC-II	1	lpg0940 (lidA)	ctaaaacaggttccttttccttggttttta	boxA-less: pMME2362		boxA-less: MML901
	2	lpg2831 (vipD)	gatatttccagtaaattcctttttaattta	boxA(-58): pMME2378		boxA(-58): MML906
	3	lpg2464 (sidM)	aaattttttctgagcggttggggatagtaa	boxA(-90): pMME2388		boxA(-90): MML911
	4	lpg0456 (dotO)	AATCTATATAAGACTCTGTAGTTTGCTTCA	boxA-less and tracr-less: pMME2607		boxA-less and tracr-less: MML927
	5	lpg2674 (dotD)	GGTCGCATCATCACTTGGATTATTGATGGG	boxA(-58) and tracr-less: pMME2608		boxA(-58) and tracr-less: MML928
	6	lpg1111 (ravN)	ATCTTCTTGCATAATAGGATCAAAATAAGT	boxA(-90) and tracr-less: pMME2609		boxA(-90) and tracr-less: MML929
	7	lpg2793	TTAAATTTAAGGGGTTAATTGGTGGAGTCA
	8		CACCTCCTTGTAAAGCAAGATTAATCATTT
	9		CATTCATAGCACCAGCACTCGTTGCAGAAA
	10	lpg0208	CTCTCGCATGCCAAATAGCTGCTCCCAAGA
MC-III	1		CATTCATAGCACCAGCACTCGTTGCAGAAA	boxA-less: pMME2363		boxA-less: MML902
	2	lpg0208	CTCTCGCATGCCAAATAGCTGCTCCCAAGA	boxA(-58): pMME2379		boxA(-58): MML907
	3	lpg0940 (lidA)	ctaaaacaggttccttttccttggttttta	boxA(-90): pMME2389		boxA(-90): MML912
	4	lpg2831 (vipD)	gatatttccagtaaattcctttttaattta
	5	lpg2464 (sidM)	aaattttttctgagcggttggggatagtaa
	6	lpg0456 (dotO)	AATCTATATAAGACTCTGTAGTTTGCTTCA
	7	lpg2674 (dotD)	GGTCGCATCATCACTTGGATTATTGATGGG
	8	lpg1111 (ravN)	ATCTTCTTGCATAATAGGATCAAAATAAGT
	9	lpg2793	TTAAATTTAAGGGGTTAATTGGTGGAGTCA
	10		CACCTCCTTGTAAAGCAAGATTAATCATTT
MC-IV	1	lpg2793	TTAAATTTAAGGGGTTAATTGGTGGAGTCA	boxA-less: pMME2364		boxA-less: MML903
	2		CACCTCCTTGTAAAGCAAGATTAATCATTT	boxA(-58): pMME2380		boxA(-58): MML908
	3		CATTCATAGCACCAGCACTCGTTGCAGAAA	boxA(-90): pMME2390		boxA(-90): MML913
	4	lpg0208	CTCTCGCATGCCAAATAGCTGCTCCCAAGA	boxA-less and tracr-less: pMME2610		boxA-less and tracr-less: MML930
	5	lpg0940 (lidA)	ctaaaacaggttccttttccttggttttta	boxA(-58) and tracr-less: pMME2611		boxA(-58) and tracr-less: MML931
	6	lpg2831 (vipD)	gatatttccagtaaattcctttttaattta	boxA(-90) and tracr-less: pMME2612		boxA(-90) and tracr-less: MML932
	7	lpg2464 (sidM)	aaattttttctgagcggttggggatagtaa
	8	lpg0456 (dotO)	AATCTATATAAGACTCTGTAGTTTGCTTCA
	9	lpg2674 (dotD)	GGTCGCATCATCACTTGGATTATTGATGGG
	10	lpg1111 (ravN)	ATCTTCTTGCATAATAGGATCAAAATAAGT
MC-V	1	lpg2674 (dotD)	GGTCGCATCATCACTTGGATTATTGATGGG	boxA-less: pMME2365		boxA-less: MML904
	2	lpg1111 (ravN)	ATCTTCTTGCATAATAGGATCAAAATAAGT	boxA(-58): pMME2381		boxA(-58): MML909
	3	lpg2793	TTAAATTTAAGGGGTTAATTGGTGGAGTCA	boxA(-90): pMME2391		boxA(-90): MML914
	4		AACGCTGTCCTTATAATAGAGCATTTTATC
	5		CACCTCCTTGTAAAGCAAGATTAATCATTT
	6	lpg0208	CTCTCGCATGCCAAATAGCTGCTCCCAAGA
	7	lpg0940 (lidA)	ctaaaacaggttccttttccttggttttta
	8	lpg2831 (vipD)	gatatttccagtaaattcctttttaattta
	9	lpg2464 (sidM)	aaattttttctgagcggttggggatagtaa
	10	lpg0456 (dotO)	AATCTATATAAGACTCTGTAGTTTGCTTCA
MC-VI	1	lpg2464 (sidM)	aaattttttctgagcggttggggatagtaa	boxA-less: pMME2366		boxA-less: MML905
	2	lpg0456 (dotO)	AATCTATATAAGACTCTGTAGTTTGCTTCA	boxA(-58): pMME2382		boxA(-58): MML910
	3	lpg2674 (dotD)	GGTCGCATCATCACTTGGATTATTGATGGG	boxA(-90): pMME2392		boxA(-90): MML915
	4	lpg1111 (ravN)	ATCTTCTTGCATAATAGGATCAAAATAAGT
	5	lpg2793	TTAAATTTAAGGGGTTAATTGGTGGAGTCA
	6		AACGCTGTCCTTATAATAGAGCATTTTATC
	7		CATTCATAGCACCAGCACTCGTTGCAGAAA
	8	lpg0208	CTCTCGCATGCCAAATAGCTGCTCCCAAGA
	9	lpg0940 (lidA)	ctaaaacaggttccttttccttggttttta
	10	lpg2831 (vipD)	gatatttccagtaaattcctttttaattta
MC-II-dotO	1		ctctttcgtttattatcaagtacttagtcg	boxA-less: pMME2592		boxA-less: MML916
	2		Atcttaactttaataatatttattctgtcg
	3		Tagttgaagtttctgggaaatatgcgatgt
	4	lpg0456 (dotO)	AATCTATATAAGACTCTGTAGTTTGCTTCA
	5		GTATAACCGCGTACTTGTAGCGTGAGTGTT
	6		ATAACCGGATATTAATTAGGTTTAAACTAC
	7		GTAGAAGTGGGTTTATTCGTAAAGATGTTA
	8		AGATATCTGCCATATTATACAAACGTTTCC
	9		CGAGTGACCGGTCTCACACAACTACAATTA
	10		CACGCCGCATATCGGAATCCACTATCTGCA
MC-III-dotO	1		CGAGTGACCGGTCTCACACAACTACAATTA	boxA-less: pMME2593		boxA-less: MML917
	2		CACGCCGCATATCGGAATCCACTATCTGCA
	3		ctctttcgtttattatcaagtacttagtcg
	4		Atcttaactttaataatatttattctgtcg
	5		Tagttgaagtttctgggaaatatgcgatgt
	6	lpg0456 (dotO)	AATCTATATAAGACTCTGTAGTTTGCTTCA
	7		GTATAACCGCGTACTTGTAGCGTGAGTGTT
	8		ATAACCGGATATTAATTAGGTTTAAACTAC
	9		GTAGAAGTGGGTTTATTCGTAAAGATGTTA
	10		AGATATCTGCCATATTATACAAACGTTTCC
MC-IV-dotO	1		GTAGAAGTGGGTTTATTCGTAAAGATGTTA	boxA-less: pMME2594		boxA-less: MML918
	2		AGATATCTGCCATATTATACAAACGTTTCC
	3		CGAGTGACCGGTCTCACACAACTACAATTA
	4		CACGCCGCATATCGGAATCCACTATCTGCA
	5		ctctttcgtttattatcaagtacttagtcg
	6		Atcttaactttaataatatttattctgtcg
	7		Tagttgaagtttctgggaaatatgcgatgt
	8	lpg0456 (dotO)	AATCTATATAAGACTCTGTAGTTTGCTTCA
	9		GTATAACCGCGTACTTGTAGCGTGAGTGTT
	10		ATAACCGGATATTAATTAGGTTTAAACTAC
MC-V-dotO	1		GTATAACCGCGTACTTGTAGCGTGAGTGTT	boxA-less: pMME2595		boxA-less: MML919
	2		ATAACCGGATATTAATTAGGTTTAAACTAC	boxA(-58): pMME2601		boxA(-58): MML925
	3		GTAGAAGTGGGTTTATTCGTAAAGATGTTA
	4		ACTGTGAGATTCATTTATATTCGAATCACC
	5		AGATATCTGCCATATTATACAAACGTTTCC
	6		CACGCCGCATATCGGAATCCACTATCTGCA
	7		ctctttcgtttattatcaagtacttagtcg
	8		Atcttaactttaataatatttattctgtcg
	9		Tagttgaagtttctgggaaatatgcgatgt
	10	lpg0456 (dotO)	AATCTATATAAGACTCTGTAGTTTGCTTCA
MC-VI-dotO	1		Tagttgaagtttctgggaaatatgcgatgt	boxA-less: pMME2596		boxA-less: MML920
	2	lpg0456 (dotO)	AATCTATATAAGACTCTGTAGTTTGCTTCA
	3		GTATAACCGCGTACTTGTAGCGTGAGTGTT
	4		ATAACCGGATATTAATTAGGTTTAAACTAC
	5		GTAGAAGTGGGTTTATTCGTAAAGATGTTA
	6		ACTGTGAGATTCATTTATATTCGAATCACC
	7		CGAGTGACCGGTCTCACACAACTACAATTA
	8		CACGCCGCATATCGGAATCCACTATCTGCA
	9		ctctttcgtttattatcaagtacttagtcg
	10		Atcttaactttaataatatttattctgtcg
MC-VII-dotO	1		Tagttgaagtttctgggaaatatgcgatgt	boxA-less: pMME2597		boxA-less: MML921
	2	scrambled dotO	TAATAGGCTCTTCGAATTTATACTCAGTAT
	3		GTATAACCGCGTACTTGTAGCGTGAGTGTT
	4		ATAACCGGATATTAATTAGGTTTAAACTAC
	5		GTAGAAGTGGGTTTATTCGTAAAGATGTTA
	6		ACTGTGAGATTCATTTATATTCGAATCACC
	7		CGAGTGACCGGTCTCACACAACTACAATTA
	8		CACGCCGCATATCGGAATCCACTATCTGCA
	9		ctctttcgtttattatcaagtacttagtcg
	10		Atcttaactttaataatatttattctgtcg
boxA(-58) MC 10-plex	1	lpg2300	TTCCCCTGCACGCAGATAAGCATCAAAATC	boxA(-58): pMME2606		boxA(-58): MML933
	2	lpg1129	AGGGGATTGTGAACTTAATACGATTCCAGT
	3	lpg1689	ATCAAGCCATCTATAGATTCCTGAGATTTA
	4	lpg0621	CTGACAATCGGATGGGAGTTCGATATTTTT
	5	lpg1663	GTGTCGAGGCATACGGAGCTCGCATAGAAA
	6	lpg2128	AACAAGGCTTTACTTTGACTATCCAAAGTC
	7	lpg0921	TCTAATCTCAATAAGGTATCCTTATCTAAA
	8	lpg2344	AGTCATTATTATGGTTCTCATAAAGAAATA
	9	lpg2793	TTAAATTTAAGGGGTTAATTGGTGGAGTCA
	10	lpg0902	CGACGCCGCACAGATGAGGGCTATAGTCAC
