# Supplementary material for: A multiplex CRISPR interference tool for virulence gene interrogation in Legionella pneumophila
Source: Commun Biol. 2021 Feb 4;4:157. doi: 10.1038/s42003-021-01672-7 (PMC7862264; doi:10.1038/s42003-021-01672-7)
Supplement: Supplementary file 6 — Supplementary Data 3 [file 42003_2021_1672_MOESM6_ESM.xlsx]

## Sheet: Table S3
Supplementary Data 3: Primers used in this study.
Cloning Primer	Sequence 5' to 3'
BKMP108	GGGG ACA ACT TTT CTA TAC AAA GTT GTA GACGTCTTAAGACCCACTTTC
BKMP109	GGGG AC AAC TTT ATT ATA CAA AGT TGT CCGACAAACAACAGATAAAAC
BKMP94	GGGG ACA AGT TTG TAC AAA AAA GCA GGC TTA CTTTAGGGCCATTAAAAGTTC
BKMP95	GGGG AC AAC TTT GTA TAG AAA AGT TGG GTG ATGCTCCAACAATTGCAAATATG
BKMP98	GGGG ACA ACT TTG TAT AAT AAA GTT GTA CCCGCAATTAAAGCGCCT
BKMP99	GGGG AC CAC TTT GTA CAA GAA AGC TGG GTA CAGGAAGCCCGGATTGATTG
BKMP185	GGGGACAACTTTGTATACAAAAGTTGTA tatttcttaataactaaaaatatggtataa
BKMP186	GGGGACCACTTTGTACAAGAAAGCTGGGTT aactcaacaagtctcagtgtgctgaa
BKMP45	GGGGACAAGTTTGTACAAAAAAGCAGGCTTA CCATAATGAGTTTGATGATTTCAATAATAG
BKMP46	GGGGACAACTTTTGTATACAAAGTTGT CCTGTGGAGCTTAGTAGGTTTAGCAAGATGGC
crsidF_F	taggcg GGTCTC t AAAC GTTCCAGATCACTTAATAAATGCGTGACAT
crsidD_F	taggcg GGTCTC t AAAC AGATTTCACTATTACCCTTATCTAAATCAT
crsetA_F	taggcg GGTCTC t AAAC TTTGTCAATTTGAGCCTCTTGACCAGCCTG
crlidA2_R	gggaca GGTCTC a AAAAc ATTAATGGCCGCATTGTTTTTGTGGTATTT
Gateway5-Ptet	GGGG ACA ACT TTG TAT ACA AAA GTT GTA tccctatcagtgatagagattgac
Gateway2-T1term	GGGG AC CAC TTT GTA CAA GAA AGC TGG GTT CAG GAG AGC GTT CAC C
Gateway5-leader	GGGG ACA ACT TTG TAT ACA AAA GTT GTA AAT AAA TGC AGT AAT ACA GGG GC
Gateway2-leader	GGGG AC CAC TTT GTA CAA GAA AGC TGG GTT CTC GTA GAC TAT TTT TGT CTA AAA AAT TTC
BoxA_srtF	caagactgaaAtTtagTtCTTTAaaaATTtgcgattacg
BoxA_srtR	cgtaatcgcaAATtttTAAAGaActaAaTttcagtcttg
BoxA_farF	gagcacAataaatTTagtTCtTTaAAAATttttcaagactg
BoxA_farR	cagtcttgaaaaATTTTtAAaGAactAAatttatTgtgctc
attB1-lessTR	GGG GAC AAG TTT GTA CAA AAA AGCAGG CTT AAA TAA ATG CAG TAA TACAGG GGC
attB5r-lessTR	GGG GAC AAC TTT TGT ATA CAA AGTTGT CTC GTA GAC TAT TTT TGT CTAAAA AAT TTC
qPCR Primer	Sequence 5' to 3'
ctrl_rpsL_F	GCTATGCGTAAGGTTGCACG
ctrl_rpsL_R	GCGCACACCAGGTAAATCCT
RT_2815_F	AGCTACTTGACTGGCTTGCT
RT_2815_R	TTCCCAGCCCCATGAAAAGG
RT_lidA_F	ACCCTTCTCGGCCCAGATTA
RT_lidA_R	CAATGAGCCAGTCAAGCCCT
RT_vipD_F	CCCATGTTAGCGGAGCATCT
RT_vipD_R	CTCCTCTCGCACGAAAACCT
RT_sidM_F	TGCACCTAAAGAGGGTGCAG
RT_sidM_R	TCCTGGTGCCGAAAGATGAG
RT_dotO_F	TGATTGGCGCGCAACTTTAC
RT_dotO_R	CAAAACCTGCCTGGACAACG
RT_dotD_F	CTTGCAAGCAAGAGCCAGTG
RT_dotD_R	GGCGACTTGCCTAAAACACG
RT_ravN_F	TGGGCACGAGAGGTACTACA
RT_ravN_R	TCCTGTTGTTGAGCAGGGTT
RT_lpg2793_F	CTCTTCGCCGGCCGATTT
RT_lpg2793_R	CCCAGAGCAGGCATTTCTTG
RT_lpg0208_F	TGGATGCGGATATGCAGTGT
RT_lpg0208_R	CGCTAGCCTGAGAGAAAGCA
RT_lpg1356_F	ACAAGGCTATAGCAAGGCACA
RT_lpg1356_R	TTTTCATCCCCCTGCTCTGC
RT_lpg0140_F	TATCGTTGACGCAGGCCATT
RT_lpg0140_R	GCAGCACGACAAAATCACGA
RT_lpg0246_F	ATGCTCTGTATGGGTGAGGC
RT_lpg0246_R	ACCAGGCATTTAACCGTTGC
RT_lpg2733_F	GCAGCGGGATGCATTGTTTT
RT_lpg2733_R	CAACCATCCCCATCCTGTGG
prcrRNA_lidAsidM_F	caggttccttttccttgg
prcrRNA_lidAsidM_R	ctatccccaaccgctc
prcrRNA_dotOravN_F	CTATATAAGACTCTGTAGTTTGCTTC
prcrRNA_dotOravN_R	CTTATTTTGATCCTATTATGCAAGAAG
prcrRNA_lpg2793lpg0208_F	GGGGTTAATTGGTGGAGTC
prcrRNA_lpg2793lpg0208_R	GAGCAGCTATTTGGCATG
qPCR_MC10plex-1_F	TGTGACGTCTGGCTTGTTGA
qPCR_MC10plex-1_R	TATCTGCGTGCAGGGGAATC
qPCR_MC10plex-2_F	AGATGGCAGCCTGGTTTTCA
qPCR_MC10plex-2_R	CTCATTGGCTGAACCGGAGT
qPCR_MC10plex-3_F	CCCGTGTTGCCGAATTTCAA
qPCR_MC10plex-3_R	AGGATGTTCGTTCAGGTTGCT
qPCR_MC10plex-4_F	GGCTGAAATAGAGGACGCTCA
qPCR_MC10plex-4_R	TCTCGCAGGGTTTGAAGGAC
qPCR_MC10plex-5_F	ATCCTGCCGCATCAATTCCA
qPCR_MC10plex-5_R	ACCCATTTGTGTTGCCGCTA
qPCR_MC10plex-6_F	AAAACCTGCAGCTACTGCCT
qPCR_MC10plex-6_R	GCTCAGTTGCCGGAATTCTT
qPCR_MC10plex-7_F	TGCCAGCTATGGCACTTTTC
qPCR_MC10plex-7_R	ATTTCTTGCAACGTGCAGCC
qPCR_MC10plex-8_F	GCCAATATGAAAACCCCCGC
qPCR_MC10plex-8_R	ACAAGAGCTATGGCTTCTGCAA
qPCR_MC10plex-9_F	CTCTTCGCCGGCCGATTT
qPCR_MC10plex-9_R	CCCAGAGCAGGCATTTCTTG
qPCR_MC10plex-10_F	TTGGCGCGAATAAAGATGCG
qPCR_MC10plex-10_R	TCGAGATCCCACCCTCAACT
